# Supplementary material for: Therapeutic Potential of a Senolytic Approach in a Murine Model of Chronic GVHD
Source: Biology (Basel). 2023 Apr 25;12(5):647. doi: 10.3390/biology12050647 (PMC10215844; doi:10.3390/biology12050647)
Supplement: Supplementary file 1 [file biology-12-00647-s001.zip]

Archive with 1 entries (1 files):
- biology-2300055-supplementary.pdf
